# Supplementary material for: “Smart” Polylactic Acid Films with Ceftriaxone Loaded Microchamber Arrays for Personalized Antibiotic Therapy
Source: Pharmaceutics. 2021 Dec 26;14(1):42. doi: 10.3390/pharmaceutics14010042 (PMC8781070; doi:10.3390/pharmaceutics14010042)
Supplement: Supplementary file 1 [file pharmaceutics-14-00042-s001.zip]

Archive with 1 entries (1 files):
- pharmaceutics-1503799-supplementary.pdf
